# Supplementary material for: A receptor-like kinase mutant with absent endodermal diffusion barrier displays selective nutrient homeostasis defects
Source: eLife. 2014 Sep 16;3:e03115. doi: 10.7554/eLife.03115 (PMC4164916; doi:10.7554/eLife.03115)
Supplement: Figure 1—source data 1. — Detail of SGN3 mutations. sgn3-1 EMS mutant was lost during the screen and is not available anymore. DOI: http://dx.doi.org/10.7554/eLife.03115.004 [file elife03115s001.xls]

## Sheet: Feuil1
	T-DNA insertion mutants of sgn3
	Allele	SALK number	Insertion site	Protein domain
	sgn3-3	SALK_043282	Asn 105	LRR1
	sgn3-4 (gso1-1)	SALK_064029	Ser 357	LRR11
	sgn3-19	SALK_103965	Asp 842	Just after LRR31
	EMS mutants of sgn3
	Allele	Codon change	Amino acid change	Protein domain
	sgn3-1	-	-	-
	sgn3-2	UGG -> UAG	Trp -> STOP (W60*)	LRR N-terminal domain
	sgn3-5	CCG -> CUG	Pro -> Leu (P160L)	LRR3
	sgn3-6	CAG -> UAG	Gln -> STOP (Q186*)	LRR4
	sgn3-7	CAG -> UAG	Gln -> STOP (Q194*)	LRR5
	sgn3-8	GGA -> AGA ; GGA -> AGA	Gly -> Arg ; Gly -> Arg (G287R ; G1101R)	LRR9 ; kinase sub-domain VII
	sgn3-9	UGG -> UGA	Trp -> STOP (W308*)	LRR9
	sgn3-10	UGG -> UAG	Trp -> STOP (W412*)	LRR14
	sgn3-11	UGG -> UGA	Trp -> STOP (W666*)	LRR24
	sgn3-12	GGA -> AGA ; GGG -> GAG	Gly -> Arg ; Gly -> Glu (G719R ; G1150E)	LRR27 ; kinase sub-domain IX
	sgn3-13	CAA -> UAA	Gln -> STOP (Q868*)	just before Tm domain
	sgn3-14	UGG -> UGA	Trp -> STOP (W1036*)	kinase sub-domain V
	sgn3-15	UGG -> UGA	Trp -> STOP (W1122*)	kinase sub-domain VIII
	sgn3-16	GU -> AU	splicing donor	-
	sgn3-17	GGG -> AGG	Gly -> Arg (G1150R)	kinase sub-domain IX
	sgn3-18	GGG -> GAG	Gly -> Gln (G1150E)	kinase sub-domain IX
