# Supplementary material for: A receptor-like kinase mutant with absent endodermal diffusion barrier displays selective nutrient homeostasis defects
Source: eLife. 2014 Sep 16;3:e03115. doi: 10.7554/eLife.03115 (PMC4164916; doi:10.7554/eLife.03115)
Supplement: Figure 5—source data 1. — Genes affected in sgn3-3 transcriptomic analysis in leaves (p < 0.15) and responses of those genes to abiotic stress. Fold change and p-value marked by asterisk were obtained in Genevestigator for K starvation, drought, nitrate starvation, Fe deficiency, S deficiency, P deficiency, and salt (Hruz et al., 2008). DOI: http://dx.doi.org/10.7554/eLife.03115.015 [file elife03115s002.xlsx]

## Sheet: Feuil1
Condition	AT1G21550		AT2G17040		AT2G42540		AT3G50770		AT3G51860		AT4G18280		AT5G59320
	Fold change	pvalue	Fold change	pvalue	Fold change	pvalue	Fold change	pvalue	Fold change	pvalue	Fold change	pvalue	Fold change	pvalue
sgn3	2.50944	0.0042	2.18275	0.0042	3.12895	0.0042	3.873	0.015	1.96685	0.1446	2.1191	0.1446	4.45733	0.1446
K starvation*	3.72625	0.0287656	2.7153	0.000961413	1.55465	0.0157322	5.09573	0.00329474	3.74061	0.00482289	4.24395	0.000401712	3.65672	0.129796
Drought*	2.385	0	2.644	0	7.542	0	-1.704	0.007	0.128	0.41	4.199	0	4.459	0.001
Nitrate starvation*	2.051	0.028	2.731	0.008	-0.276	0.028	4.037	0.002	1.837	0.019	-0.603	0.034	-1.183	0.011
Fe deficiency*	0.225	0.027	1.481	0.061	-1.215	0.027	0.086	0.917	1.3	0.089	-0.261	0.512	-1.33	0.581
S deficiency*	0.13	0.076	-0.278	0.221	-0.192	0.076	-0.292	0.524	-0.254	0.15	-0.344	0.046	-0.768	0.298
P deficiency*	-0.783	0.013	-0.596	0.13	0.866	0.013	-1.082	0.032	-1.098	0.037	0.332	0.096	-0.681	0.153
Salt*	0.237	0	0.505	0.047	4.256	0	-0.181	0.015	0.836	0.078	2.568	0	8.668	0
