# Supplementary material for: A receptor-like kinase mutant with absent endodermal diffusion barrier displays selective nutrient homeostasis defects
Source: eLife. 2014 Sep 16;3:e03115. doi: 10.7554/eLife.03115 (PMC4164916; doi:10.7554/eLife.03115)
Supplement: Figure 5—source data 2. — Ionomic analysis performed on sgn3 leaves (sgn3-3, sgn3-4, and sgn3-19 T-DNA insertion lines) in three different labs (Hokkaido, Lausanne and Aberdeen), two growth systems (hydroponic and soil) and two growth conditions (short days and long days). Values are presented as mean ± SD. t-tests were performed to determine the significant differences to WT (corresponding p-values are indicated). DOI: http://dx.doi.org/10.7554/eLife.03115.016 [file elife03115s003.xlsx]

## Sheet: Feuil1
Hokkaido June 2013, hydroponic, short days
Element	WT	sgn3-3		sgn3-4
(μg.g-1 DW)	Mean ±SD	Mean ±SD	pvalue	Mean ±SD	pvalue
B	57.75 ±1.8	69.13 ±10.94	0.0858105	60.26 ±3.14	0.215219
Ca	32288.31 ±2656.58	39316.01 ±5183.60	0.0523546	41924.18 ±944.06	0.000481638
Co	1.26 ±0.21	1.40 ±0.52	0.653663	1.65 ±0.34	0.102202
Cs	73.17 ±11.62	104.80 ±5.55	0.00268228	100.83 ±9.38	0.0100537
Cu	19.15 ±3.02	23.10 ±4.41	0.189194	22.26 ±2.52	0.16437
Fe	143.23 ±30.42	192.73 ±85.81	0.318641	139.86 ±6.82	0.836213
K	43244.03 ±4592.93	32980.00 ±3561.18	0.0123187	29600.00 ±2663.99	0.00213921
Mg	7770.87 ±137.74	13269.97 ±1155.42	7.98048e-05	13544.49 ±548.02	8.92837e-07
Mn	371.36 ±52.02	359.24 ±92.65	0.827128	438.97 ±47.46	0.103207
Mo	9.46 ±3.79	11.73 ±4.69	0.480973	14.94 ±3.77	0.0863125
Na	3919.58 ±754.28	5697.67 ±939.93	0.00655642	3944.38 ±536.42	0.958997
P	6388.55 ±616.10	6039.47 ±1201.43	0.623603	6393.88 ±1883.92	0.995885
Sr	327.29 ±23.55	360.06 ±62.61	0.365058	432.31 ±30.81	0.00163833
Zn	78.67 ±13.99	69.03 ±9.35	0.295688	69.10 ±2.57	0.227011
Hokkaido August 2013, hydroponic, short days
Element	WT	sgn3-3		sgn3-4
(μg.g-1 DW)	Mean ±SD	Mean ±SD	pvalue	Mean ±SD	pvalue
B	60.33 ±5.40	64.61 ±3.07	0.0812571	62.95 ±2.19	0.172783
Ca	45355.90 ±4548.25	39291.93 ±9541.52	0.117737	50270.58 ±2015.64	0.0290851
Co	0.33 ±0.09	0.17 ±0.01	0.00298416	0.25 ±0.07	0.0715134
Cs	73.65 ±8.00	103.59 ±9.36	0.000308337	93.74 ±4.59	0.000617809
Cu	10.80 ±5.01	6.37 ±1.70	0.0488437	8.67 ±0.96	0.188621
Fe	193.12 ±84.99	104.18 ±9.32	0.0242342	161.99 ±73.60	0.276541
K	37836.03 ±1766.33	27607.19 ±2581.41	4.14425e-05	26066.31 ±1245.16	9.58064e-07
Mg	10239.92 ±421.98	14956.77 ±2619.85	0.00204612	16183.03 ±852.69	3.34378e-07
Mn	172.04 ±14.72	116.47 ±40.35	0.0100517	182.22 ±12.79	0.138459
Mo	20.41 ±8.99	13.45 ±10.29	0.144025	30.61 ±4.64	0.0271025
Na	3146.71 ±970.80	4124.79 ±2015.73	0.178467	2225.68 ±630.54	0.056553
P	12126.76 ±915.77	11999.17 ±1019.96	0.420167	13907.98 ±2540.68	0.0892513
Sr	423.48 ±57.09	386.36 ±118.13	0.272286	504.29 ±18.76	0.0084503
Zn	61.54 ±9.86	21.89 ±9.33	9.09892e-05	39.16 ±5.47	0.00108353
Lausanne May 2012, hydroponic, long days
Element	WT	sgn3-3		sgn3-4
(μg.g-1 DW)	Mean ±SD	Mean ±SD	pvalue	Mean ±SD	pvalue
Cu	34.26 ±2.31	39.96 ±4.74	0.269335	33.23 ±0.95	0.683177
Fe	188.87 ±17.27	219.35 ±22.32	0.526382	174.93 ±0.71	0.311535
K	74596.77 ±570.25	35715.89 ±4655.65	0.0254299	33774.10 ±2076.50	0.0248651
Mn	533.52 ±1.79	605.42 ±17.13	0.084898	568.04 ±38.86	0.603248
Zn	427.01 ±53.07	256.37 ±63.59	0.126191	202.70 ±2.48	0.0198362
Lausanne March 2011, soil, long days
Element	WT	sgn3-3		sgn3-4
(μg.g-1 FW)	Mean ±SD	Mean ±SD	pvalue	Mean ±SD	pvalue
Ca	2845 ±714.58	3591.96 ±600.22	0.0558563	3682.82 ±515.59	0.0501507
K	1069.07 ±229.34	385.68 ±85.62	8.43204e-06	353.28 ±25.87	4.44509e-05
Mg	483.37 ±144.91	1038.69 ±160.37	1.90939e-05	1004.60 ±148.49	0.000118426
Na	68.71 ±31.95	45.39 ±7.28	0.0841231	67.35 ±28.60	0.941102
	Aberdeen March 2012, soil, short days
	Element	WT	sgn3-19
	(ppm)	Mean ±SD	Mean ±SD	pvalue
	B	87.05 ±26.62	134.65 ±58.68	0.0470141
	Ca	46682.90 ±18349.80	33638.32 ±3397.73	0.0866735
	Co	2.68 ±0.55	3.18 ±0.39	0.0615228
	Cu	4.33 ±2.68	3.75 ±0.70	0.587201
	Fe	119.39 ±15.47	123.53 ±17.18	0.620543
	K	29777.70 ±4745.89	13031.12 ±3348.71	1.57602e-06
	Mg	12304 ±1079.88	18871.74 ±2446.63	4.22857e-06
	Mn	166.34 ±30.39	117.72 ±55.53	0.0415806
	Mo	2.49 ±1.83	1.51 ±1.05	0.227097
	Na	637.05 ±202.39	500.02 ±188.10	0.187881
	P	4937.75 ±1537.51	2036.39 ±293.16	0.000239909
	Sr	137.33 ±8.31	141.60 ±10.29	0.37303
	Zn	53.69 ±4.48	22.00 ±6.52	1.54241e-08
